# Supplementary material for: Assessment of Fatty Acid and Oxylipin Profile of Resprouting Olive Trees Positive to Xylella fastidiosa subsp. pauca in Salento (Apulia, Italy)
Source: Plants (Basel). 2024 Aug 7;13(16):2186. doi: 10.3390/plants13162186 (PMC11358993; doi:10.3390/plants13162186)
Supplement: Supplementary file 1 [file plants-13-02186-s001.zip]

Archive with 1 entries (1 files):
- Supplementary_table_figure.pdf
